# Supplementary material for: A lipid metabolism-related gene signature reveals dynamic immune infiltration of the colorectal adenoma-carcinoma sequence
Source: Lipids Health Dis. 2023 Jul 4;22:92. doi: 10.1186/s12944-023-01866-4 (PMC10318759; doi:10.1186/s12944-023-01866-4)
Supplement: Supplementary file 1 — Supplementary Material 1 [file 12944_2023_1866_MOESM1_ESM.xlsx]

## Sheet: Sheet1
LMRGs	Differentially expressed LMRGs
CYP2E1	TRIB3
ESRRA	SCD
IDI2	PTGES
CYP11B1	PIK3R5
ACACB	PTGS2
ARSG	ANGPTL4
GRHL1	ADH1A
SLC44A5	GPD1L
PITPNM2	HPGDS
PIP4K2B	HSD11B2
MOGAT1	ABHD3
STARD6	DECR1
CDK8	ADH1C
THEM4	SLC44A4
DGKH	ADH1B
PLB1	NEU4
MFSD2A	ACADS
DGKB	MOGAT2
THRSP	ACADM
PPARGC1B	CPT2
SP1	PHYH
CBR4	PRKACB
PIK3C2A	HMGCL
PIKFYVE	ECI2
ACER1	ACAA2
CEL	HADH
CYP39A1	BMX
ARSB	EPHX2
SPTLC1	CD36
HSD17B12	MTM1
ZNF638	KLF4
CERS3	TNFAIP8L2
CYP19A1	HSD17B11
NR1H4	GLTP
HILPDA	SCP2
SAR1B	FABP2
MBTPS2	SLC44A1
DGKE	PCK1
OSBPL1A	ACAT1
PLA2G4C	PIP5K1B
CYP2U1	SLC25A20
HMGCLL1	BDH2
PRKD3	RGL1
ESYT3	HPGD
ACOT11	CIDEC
ACAT1	PLD1
PTGS2	SLC22A5
SYNJ2	STARD10
LPGAT1	ARV1
SLC44A4	SMPD3
B4GALNT1	MBOAT1
ALOX15B	ACAA1
ASAH1	HSD17B2
CYP4B1	LIPH
GDPD1	ARSA
AGK	BCHE
TRIB3	HADHB
ESYT2	ACADSB
AKR1C1	CDS1
HEXA	CHPT1
ACSF3	PPP1CB
PLD1	PCTP
SQLE	GDPD3
PCCB	ACSM3
FAR2	ELOVL6
FAR1	LPCAT4
PRKAB2	LTC4S
UBE2I	SPTLC3
KDSR	GBA2
PPARA	LIPC
PIK3R6	GSTM4
SREBF1	SMPD1
NFYC	ACADVL
CHPT1	DPEP2
AWAT1	PEX11A
PLEKHA8	HMGCS2
TXNRD1	PPARGC1A
CEPT1	NUDT7
CCND3	ACSF2
CYP17A1	PNLIPRP2
GPD1	HSD17B8
OSBP	DGKA
HSD17B4	PIK3CG
INPP4B	VDR
ALB	CYP3A4
ALDH3B1	OSBPL1A
FABP6	CROT
PLD4	ACOT13
ELOVL5	AKR1C3
PIK3R2	BDH1
NCOA6	CYP2J2
ACBD5	CTSA
INPP5D	MGLL
CCNC	AKR1C1
ARSK	ACOT4
PPARGC1A	CYP27A1
PIK3C3	PRKAA2
ABCA1	ADH6
TBL1X	ABCB11
BDH1	HADHA
ABCB4	PTGR2
ARF3	CERK
STARD7	SLC27A2
PTGES3	ARNT2
CTSA	SLC51B
ACADVL	FABP1
PPP1CC	FABP3
RAN	DPEP1
SCD	FABP6
PPP1CA	OSBPL3
NCOR1	MORC2
DHCR24	ACLY
PSAP	GDPD5
RAB14	CPNE1
PPT1	CDK4
HADHB	CEBPB
HADH	FASN
PLD3	GPCPD1
GPX4	DHCR7
ACLY	LIPG
ECHS1	DGAT2
LGMN	SLCO1B3
SREBF2	ACSL6
CDIPT	HILPDA
AKR1B1	LPGAT1
FDPS	UBE2I
SCP2	TBXAS1
CSNK2B	RAN
PPP1CB	GLA
ALDH2	PNPLA3
PTDSS1	MID1IP1
MAPKAPK2	ELOVL5
INPPL1	AKR1C4
ALDH9A1	CEL
MBTPS1	SLC27A5
INSIG1	LEP
ACSL3	INSIG1
RELA	SQLE
DHCR7	PLA2G3
LBR	AGT
LPCAT1	SLC44A3
PON2	ABCC3
AKR1A1	DEGS1
HEXB	CPT1C
GNPAT	G0S2
ACSL1	CAV1
MED13	SPHK1
ACAA2	GLIPR1
ACAA1	PLEKHA4
ALDH3A2
NDUFAB1
TSPO
CPNE3
PLIN3
CREBBP
MTMR3
FADS2
EP300
LSS
CDK4
LYPLA2
GGPS1
SEC24C
ACADS
SEC24D
RXRA
DBI
CYP1B1
DECR1
LPIN2
ACADM
PITPNB
HMGCR
VAPB
CSNK1G2
GDE1
MED14
EBP
PRKACB
PIK3R3
HMGCL
OXCT1
INPP5K
LPCAT3
SACM1L
SEC24B
PRKACA
AHR
GPX2
AGT
FHL2
ARNT2
STARD3
LYPLA1
MVD
CAV1
TGFB1
SPTLC2
MTMR2
PHYH
DGKA
OCRL
MED1
GCDH
MED12
PMVK
LPL
ADIRF
CSNK2A2
INPP5F
CPT1A
FDX1
PLA2G2A
FIG4
SLC25A20
DGAT1
PNPLA6
STS
PITPNM1
PCCA
PIK3CD
HPGD
NR1H3
MORC2
CEBPD
CYP27A1
FABP4
CEBPA
PTEN
MVK
ME1
SMARCD3
MTM1
NFYA
HSD11B2
GSTM4
ALOX5AP
PTPN13
PCYT1A
ACOT8
GLIPR1
FAAH
CHKA
ACOX3
VDR
ELOVL6
CPT2
CYP11A1
SEC23A
MED7
PIK3CA
GALC
LCAT
ARSA
ALOX5
APOA1
PLA2G15
PIK3C2B
HSD3B1
STAR
INPP4A
ACOT13
CROT
HMGCS2
IDI1
CGA
NRF1
SRD5A1
PLA2G6
INPP5E
HSD17B2
MTMR9
UGCG
ALDH3B2
GC
CLOCK
FABP7
CYP2J2
SLC22A5
PLEKHA6
PTGS1
ABCD1
PEX11A
EHHADH
EGR2
MTF1
ACADSB
ACOX2
ACHE
AGPS
HSD11B1
BCHE
NPAS2
PIP4K2A
GGT5
SMPD2
PIP5K1B
ALAS1
CYP27B1
CDS1
LRP2
POMC
NCOA2
FABP3
CYP1A1
SLC27A2
HMGCS1
HSD17B1
CRAT
PRKD1
FABP1
PNLIP
PLIN1
ACSM3
DPEP1
CYP3A4
ANKRD1
ACADL
CSNK2A1
RAB5A
PI4KB
CYP4F11
PLA2G5
WNT10B
ADH1C
SULT2A1
HSD3B2
PLA2G1B
SERPINA6
LIPF
PON1
SLCO1B3
PIK3CG
DGKG
BMX
ACSBG1
LTC4S
CD36
CYP24A1
GLB1L
MED22
SLC2A4
LIPC
PNLIPRP1
HPGDS
PCYT1B
CUBN
DGKI
ARSD
BAAT
CPNE1
CH25H
SRD5A2
NEU3
MED20
HSD17B3
MED6
LEP
SLC10A2
AKR1D1
TNF
ALPI
ADIPOQ
SLC10A1
ALOX12
PRKACG
SLCO1A2
ALOX15
ALOX12B
CYP7B1
GK
PTGES
PIP5K1A
CYP7A1
PLA2R1
DEGS1
FABP2
MOGAT2
ADH6
DGKZ
DGKQ
SYNJ1
CYP1A2
PEMT
ACOX1
NCOA3
ALOXE3
PRKAA2
NCOR2
CYP2R1
FDXR
ADH1A
ACOT7
PPARD
DGKD
MED25
TBXAS1
PTGIS
CYP2C8
ABCC3
OSBPL7
LIPE
ABCB11
TNFAIP8
UGT8
SGPL1
PCK1
PPARG
WNT1
HADHA
FDFT1
VAPA
ADH5
ESYT1
NEU1
ALDH7A1
KPNB1
NCOA1
NR2F2
PLIN2
MSMO1
RXRB
AKR1C3
MBOAT7
KLF5
CBR1
OSBPL2
NFKB1
NSDHL
PRKD2
PI4K2A
GPS2
SIN3B
EPHX2
SMPD1
INSIG2
RGL1
PCYT2
ACAT2
ADH1B
OSBPL3
PLD2
ALDH1B1
GM2A
PNPLA4
ECI1
ARNTL
SPHK2
GPD2
SLC25A1
TM7SF2
PLA2G4A
SLCO1B1
CPNE6
RORA
CYP4F2
ADH7
AKR1C4
CYP4F8
AGPAT2
ARNT
MGLL
ACSL6
B3GALNT1
SC5D
PTGDS
CDK19
SLC25A17
PNLIPRP2
ACACA
MED13L
FASN
PIK3R1
LPIN1
MTMR4
SCAP
SBF1
CERS6
SPTSSA
CEBPB
GPD1L
PIP5K1C
OSBPL8
CHD9
PIK3CB
DDHD2
PNPLA2
PIK3R4
CDS2
PIAS4
SEC24A
SGMS1
ABHD3
LPCAT4
MED8
MCAT
MBOAT2
GDPD5
MTMR1
G0S2
HSD17B8
ZNF467
INPP5J
PON3
ELOVL2
ABHD5
STARD5
CYP2C9
MTMR6
GLA
ARSF
TNFRSF21
CYP11B2
PIK3C2G
PRKAG2
MED24
MED27
GK2
AGPAT1
MTMR7
NUDT7
CYP2C19
HDAC3
VAC14
OSBPL10
PLEKHA2
MED4
THRAP3
HSD17B11
ECI2
OSBPL9
PTGES2
AGPAT5
NFYB
NR1H2
RUFY1
MID1IP1
BDH2
ACSL5
MED9
CERK
AACS
MED28
PLBD1
ORMDL2
ABHD4
MECR
PCTP
ACP6
SRD5A3
ACSF2
MED23
MLYCD
CERS4
PIP4K2C
PLEKHA4
ETNK1
PLEKHA1
HSD17B14
LIPG
TGS1
SPHK1
GLTP
ETNK2
MED31
PGS1
CIDEC
ACBD4
FA2H
DPEP2
APOA2
ELOVL4
PLA1A
ACSS3
DECR2
AGPAT4
SMPD3
CPNE7
GDPD3
AGPAT3
SLC27A5
TIAM2
ARSJ
OLAH
ACAD10
DPEP3
TPTE
SCD5
KLF4
MTMR10
CYP46A1
PLA2G2D
SPTLC3
PIK3R5
ADPRM
PNPLA3
DHRS7B
CPTP
PLA2G3
HAO2
PLEKHA5
MTMR12
PTDSS2
ETNPPL
ANGPTL4
PLA2G12A
PECR
CHAT
PITPNM3
SGPP1
CIDEA
NEU2
PLA2G2E
PLA2G2F
MED16
TBL1XR1
MED17
ACOT9
ACSBG2
LDLRAP1
MTMR14
MED15
CERS2
SLC27A3
SLC44A1
ACER3
HSD3B7
LPCAT2
NEU4
STARD3NL
STARD10
ORMDL1
HACL1
ARV1
MED10
ORMDL3
PNPLA8
PLEKHA3
OSBPL5
TNFAIP8L2
ADH4
OSBPL6
GBA2
CRLS1
APOA5
DGAT2
PLA2G12B
SLC44A2
GPCPD1
CERS5
SUMF2
SIN3A
ACBD6
GPAM
SPNS2
MED29
PTPMT1
SAMD8
DDHD1
SBF2
MCEE
MED19
STARD4
SLC27A1
FAM120B
FITM2
SUMF1
MED11
LCLAT1
SGMS2
ELOVL7
MBOAT1
TNFAIP8L1
CPT1C
MED26
EBF1
MED30
PPM1L
SLC44A3
HELZ2
PNPLA7
PTGR1
SLC51A
AHRR
ACOT4
FITM1
TMEM86B
ENPP6
ARSI
PTGR2
FAAH2
SLC51B
ARF1
CYP8B1
PNPLA5
ELOVL3
MOGAT3
NUDT19
LIPH
PLA2G4F
PHOSPHO1
MMAA
ACOT12
ENPP7
GLYCTK
SGPP2
SPTSSB
TECRL
LIPI
PLD6
CYP4F22
